# Supplementary material for: Placental gene-expression profiles of intrahepatic cholestasis of pregnancy reveal involvement of multiple molecular pathways in blood vessel formation and inflammation
Source: BMC Med Genomics. 2014 Jul 7;7:42. doi: 10.1186/1755-8794-7-42 (PMC4105836; doi:10.1186/1755-8794-7-42)
Supplement: Additional file 3: Spreadsheet S1 — The detailed gene-gene relationships in the gene-interaction network. [file 1755-8794-7-42-S3.xls]

## Sheet: gene-interaction network
Gene-interaction				Gene Degree
GeneID1	Relation	GeneID12		GeneSymbol	Description	Degree
MDM2	ubiquination	FLT1		PIK3CG	phosphoinositide-3-kinase, catalytic, gamma polypeptide	22
MDM2	ubiquination	EGFR		PIK3CD	phosphoinositide-3-kinase, catalytic, delta polypeptide	22
MDM2	ubiquination	KIT		GNA14	guanine nucleotide binding protein (G protein), alpha 14	17
MDM2	ubiquination	FGFR3		ITGB1	integrin, beta 1 (fibronectin receptor, beta polypeptide, antigen CD29 includes MDF2, MSK12)	17
MDM2	ubiquination	RET		CCR9	chemokine (C-C motif) receptor 9	16
IL5RA	pp	CSF2RB		CCR6	chemokine (C-C motif) receptor 6	16
SOCS1	inhibition//ubiquination	IL5RA		CCR4	chemokine (C-C motif) receptor 4	16
SOCS1	inhibition//ubiquination	CSF2RB		ITGB7	integrin, beta 7	16
SOCS1	inhibition//ubiquination	IL6ST		EGFR	epidermal growth factor receptor	15
SOCS1	inhibition//ubiquination	IL10RB		ITGB3	integrin, beta 3 (platelet glycoprotein IIIa, antigen CD61)	15
SOCS1	inhibition//ubiquination	IL7R		ITGA7	integrin, alpha 7	14
SOCS1	inhibition	IRS1		HLA-DQB1	major histocompatibility complex, class II, DQ beta 1	14
CSF2RB	pp	IL5RA		ITGA1	integrin, alpha 1	14
CSF2RB	indirect effect	PIK3CD		ITGA2B	integrin, alpha 2b (platelet glycoprotein IIb of IIb/IIIa complex, antigen CD41)	14
CSF2RB	indirect effect	PIK3CG		HLA-DOB	major histocompatibility complex, class II, DO beta	14
RPS6KA6	inhibition//phosphorylation	NRAS		CD4	CD4 molecule	14
TPM3	indirect effect	NRAS		HLA-DRB3	major histocompatibility complex, class II, DR beta 3	14
RET	indirect effect	NRAS		HLA-DRB1	major histocompatibility complex, class II, DR beta 1	14
GLI2	expression	WNT3		HLA-DPB1	major histocompatibility complex, class II, DP beta 1	14
GLI2	expression	WNT10B		HLA-DPA1	major histocompatibility complex, class II, DP alpha 1	14
TCF7	expression	FOSL1		HLA-DRA	major histocompatibility complex, class II, DR alpha	14
TCF7	expression	PPARD		NRAS	neuroblastoma RAS viral (v-ras) oncogene homolog	13
ETS1	expression	VEGFC		PLCB1	phospholipase C, beta 1 (phosphoinositide-specific)	11
MTOR	inhibition//inhibition//phosphorylation	IRS1		CALM2	calmodulin 2 (phosphorylase kinase, delta)	9
ARG1	compound	NOS3		ACTN2	actinin, alpha 2	9
CNGB1	compound	CLCA2		COL1A1	collagen, type I, alpha 1	8
CNGB1	compound	GUCA1B		FLT1	fms-related tyrosine kinase 1 (vascular endothelial growth factor/vascular permeability factor receptor)	8
CNGB1	compound	CALM2		COL6A3	collagen, type VI, alpha 3	8
CNGA3	compound	CLCA2		LAMA4	laminin, alpha 4	7
CNGA3	compound	GUCA1B		TLN1	talin 1	7
CNGA3	compound	CALM2		MLLT4	myeloid/lymphoid or mixed-lineage leukemia (trithorax homolog, Drosophila); translocated to, 4	7
SPHK2	indirect effect	NRAS		GNAS	GNAS complex locus	7
ACER2	compound	SPHK2		FGFR3	fibroblast growth factor receptor 3	7
GRIN2A	compound	CALM2		THBS3	thrombospondin 3	7
GRIN2B	compound	CALM2		THBS1	thrombospondin 1	7
SSR1	binding/association	SEC61B		IRS1	insulin receptor substrate 1	6
ARRB1	binding/association	CCR4		PARVG	parvin, gamma	6
ARRB1	binding/association	CCR9		GNA12	guanine nucleotide binding protein (G protein) alpha 12	6
ARRB1	binding/association	CCR6		SOCS1	suppressor of cytokine signaling 1	6
ARRB1	binding/association	F2R		SHC1	SHC (Src homology 2 domain containing) transforming protein 1	6
CTNNA3	binding/association	ACTN2		GNAO1	guanine nucleotide binding protein (G protein), alpha activating activity polypeptide O	5
CTNNA3	binding/association	MLLT4		MDM2	Mdm2 p53 binding protein homolog (mouse)	5
CTNNA3	binding/association	VCL		CSF2RB	colony stimulating factor 2 receptor, beta, low-affinity (granulocyte-macrophage)	5
CNTN2	binding/association	L1CAM		IGF1	insulin-like growth factor 1 (somatomedin C)	5
SSR2	binding/association	SEC61B		F2R	coagulation factor II (thrombin) receptor	4
TLN1	binding/association	ITGA2B		ARRB1	arrestin, beta 1	4
TLN1	binding/association	ITGB7		GRM1	glutamate receptor, metabotropic 1	4
TLN1	binding/association	ITGB3		SYK	spleen tyrosine kinase	4
TLN1	binding/association	ITGA7		CNGB1	cyclic nucleotide gated channel beta 1	4
TLN1	binding/association	ITGA1		JAM2	junctional adhesion molecule 2	4
TLN1	binding/association	ITGB1		VCL	vinculin	4
ACTN2	binding/association	ITGA2B		L1CAM	L1 cell adhesion molecule	4
ACTN2	binding/association	ITGB7		KIT	v-kit Hardy-Zuckerman 4 feline sarcoma viral oncogene homolog	4
ACTN2	binding/association	ITGB3		CD28	CD28 molecule	4
ACTN2	binding/association	SSX2IP		FZD4	frizzled family receptor 4	4
ACTN2	binding/association	ITGA7		SDC3	syndecan 3	4
ACTN2	binding/association	ITGA1		VCAM1	vascular cell adhesion molecule 1	4
ACTN2	binding/association	ITGB1		PVRL4	poliovirus receptor-related 4	3
SSX2IP	binding/association	MLLT4		PVRL2	poliovirus receptor-related 2 (herpesvirus entry mediator B)	3
PARVG	binding/association	ITGA2B		PPBP	pro-platelet basic protein (chemokine (C-X-C motif) ligand 7)	3
PARVG	binding/association	ITGB7		NCAM2	neural cell adhesion molecule 2	3
PARVG	binding/association	ITGB3		NCAM1	neural cell adhesion molecule 1	3
PARVG	binding/association	ITGA7		IL5RA	interleukin 5 receptor, alpha	3
PARVG	binding/association	ITGA1		CCL5	chemokine (C-C motif) ligand 5	3
PARVG	binding/association	ITGB1		CCL4	chemokine (C-C motif) ligand 4	3
VCAM1	indirect effect	PIK3CD		CCL3	chemokine (C-C motif) ligand 3	3
VCAM1	indirect effect	PIK3CG		CX3CL1	chemokine (C-X3-C motif) ligand 1	3
VCAM1	binding/association	ITGB7		GNB3	guanine nucleotide binding protein (G protein), beta polypeptide 3	3
VCAM1	binding/association	ITGB1		CXCL14	chemokine (C-X-C motif) ligand 14	3
JAM3	binding/association	MLLT4		CXCL12	chemokine (C-X-C motif) ligand 12	3
JAM3	binding/association	JAM2		NTRK2	neurotrophic tyrosine kinase, receptor, type 2	3
JAM2	binding/association	MLLT4		MTOR	mechanistic target of rapamycin (serine/threonine kinase)	3
JAM2	binding/association	JAM3		SELPLG	selectin P ligand	3
JAM2	binding/association	ITGB1		CAV1	caveolin 1, caveolae protein, 22kDa	3
PVRL4	binding/association	PVRL2		ZAP70	zeta-chain (TCR) associated protein kinase 70kDa	3
PVRL2	binding/association	PVRL4		CTNNA3	catenin (cadherin-associated protein), alpha 3	3
VCL	binding/association	TLN1		CNGA3	cyclic nucleotide gated channel alpha 3	3
VCL	binding/association	ACTN2		CD44	CD44 molecule (Indian blood group)	3
WAS	binding/association	VCL		JAM3	junctional adhesion molecule 3	3
NOS3	compound	ARG1		GNG10	guanine nucleotide binding protein (G protein), gamma 10	3
MAP2K2	activation//phosphorylation	PIK3CD		VEGFC	vascular endothelial growth factor C	3
MAP2K2	activation//phosphorylation	PIK3CG		CCL25	chemokine (C-C motif) ligand 25	3
NTRK3	activation//phosphorylation	IRS1		CCL21	chemokine (C-C motif) ligand 21	3
NTRK3	activation//phosphorylation	SHC1		CXCL9	chemokine (C-X-C motif) ligand 9	3
CCL14	activation//binding/association	CCR4		CXCL6	chemokine (C-X-C motif) ligand 6 (granulocyte chemotactic protein 2)	3
CCL14	activation//binding/association	CCR9		GNG8	guanine nucleotide binding protein (G protein), gamma 8	3
CCL14	activation//binding/association	CCR6		CXCL1	chemokine (C-X-C motif) ligand 1 (melanoma growth stimulating activity, alpha)	3
CCL19	activation//binding/association	CCR4		GNG4	guanine nucleotide binding protein (G protein), gamma 4	3
CCL19	activation//binding/association	CCR9		GNG2	guanine nucleotide binding protein (G protein), gamma 2	3
CCL19	activation//binding/association	CCR6		CCL19	chemokine (C-C motif) ligand 19	3
CXCL12	activation//binding/association	CCR4		GAB2	GRB2-associated binding protein 2	3
CXCL12	activation//binding/association	CCR9		CCL18	chemokine (C-C motif) ligand 18 (pulmonary and activation-regulated)	3
CXCL12	activation//binding/association	CCR6		NOS3	nitric oxide synthase 3 (endothelial cell)	3
CXCL9	activation//binding/association	CCR4		CCL14	chemokine (C-C motif) ligand 14	3
CXCL9	activation//binding/association	CCR9		SPHK2	sphingosine kinase 2	2
CXCL9	activation//binding/association	CCR6		CLCA2	chloride channel accessory 2	2
CXCL1	activation//binding/association	CCR4		MAP2K2	mitogen-activated protein kinase kinase 2	2
CXCL1	activation//binding/association	CCR9		ADRA1A	adrenergic, alpha-1A-, receptor	2
CXCL1	activation//binding/association	CCR6		PDGFA	platelet-derived growth factor alpha polypeptide	2
CCL3	activation//binding/association	CCR4		FGF9	fibroblast growth factor 9 (glia-activating factor)	2
CCL3	activation//binding/association	CCR9		FGF8	fibroblast growth factor 8 (androgen-induced)	2
CCL3	activation//binding/association	CCR6		WNT3	wingless-type MMTV integration site family, member 3	2
CCL4	activation//binding/association	CCR4		FGF5	fibroblast growth factor 5	2
CCL4	activation//binding/association	CCR9		FGF1	fibroblast growth factor 1 (acidic)	2
CCL4	activation//binding/association	CCR6		CD80	CD80 molecule	2
CCL5	activation//binding/association	CCR4		NTRK3	neurotrophic tyrosine kinase, receptor, type 3	2
CCL5	activation//binding/association	CCR9		TCF7	transcription factor 7 (T-cell specific, HMG-box)	2
CCL5	activation//binding/association	CCR6		RET	ret proto-oncogene	2
NCAM1	activation//binding/association	NCAM2		IL6ST	interleukin 6 signal transducer (gp130, oncostatin M receptor)	2
NCAM2	activation//binding/association	NCAM1		SSX2IP	synovial sarcoma, X breakpoint 2 interacting protein	2
CXCL14	activation//binding/association	CCR4		ARG1	arginase, liver	2
CXCL14	activation//binding/association	CCR9		SELP	selectin P (granule membrane protein 140kDa, antigen CD62)	2
CXCL14	activation//binding/association	CCR6		AGTR1	angiotensin II receptor, type 1	2
CCL18	activation//binding/association	CCR4		RPS6KA6	ribosomal protein S6 kinase, 90kDa, polypeptide 6	2
CCL18	activation//binding/association	CCR9		NRP1	neuropilin 1	2
CCL18	activation//binding/association	CCR6		CHRM3	cholinergic receptor, muscarinic 3	2
CCL21	activation//binding/association	CCR4		CHRM1	cholinergic receptor, muscarinic 1	2
CCL21	activation//binding/association	CCR9		WNT10B	wingless-type MMTV integration site family, member 10B	2
CCL21	activation//binding/association	CCR6		GLI2	GLI family zinc finger 2	2
CXCL6	activation//binding/association	CCR4		GUCA1B	guanylate cyclase activator 1B (retina)	2
CXCL6	activation//binding/association	CCR9		EDNRA	endothelin receptor type A	2
CXCL6	activation//binding/association	CCR6		SEC61B	Sec61 beta subunit	2
CX3CL1	activation//binding/association	CCR4		AVPR2	arginine vasopressin receptor 2	2
CX3CL1	activation//binding/association	CCR9		NLGN3	neuroligin 3	2
CX3CL1	activation//binding/association	CCR6		FGF18	fibroblast growth factor 18	2
PPBP	activation//binding/association	CCR4		EGF	epidermal growth factor	2
PPBP	activation//binding/association	CCR9		CACNA1C	calcium channel, voltage-dependent, L type, alpha 1C subunit	1
PPBP	activation//binding/association	CCR6		TPM3	tropomyosin 3	1
WNT3	activation//activation//phosphorylation	FZD4		GRIN2B	glutamate receptor, ionotropic, N-methyl D-aspartate 2B	1
FZD4	indirect effect	PLCB1		GRIN2A	glutamate receptor, ionotropic, N-methyl D-aspartate 2A	1
FZD4	activation//phosphorylation	GNAO1		GZMA	granzyme A (granzyme 1, cytotoxic T-lymphocyte-associated serine esterase 3)	1
WNT10B	activation//activation//phosphorylation	FZD4		NTSR1	neurotensin receptor 1 (high affinity)	1
CCL25	activation//binding/association	CCR4		SEMA3C	sema domain, immunoglobulin domain (Ig), short basic domain, secreted, (semaphorin) 3C	1
CCL25	activation//binding/association	CCR6		WAS	Wiskott-Aldrich syndrome (eczema-thrombocytopenia)	1
CCL25	activation//activation//binding/association	CCR9		ADORA2B	adenosine A2b receptor	1
HLA-DRB3	state change	HLA-DRB1		ADORA2A	adenosine A2a receptor	1
HLA-DRB3	state change	HLA-DRA		ACER2	alkaline ceramidase 2	1
HLA-DRB3	state change	HLA-DPA1		ETS1	v-ets erythroblastosis virus E26 oncogene homolog 1 (avian)	1
HLA-DRB3	state change	HLA-DPB1		NGF	nerve growth factor (beta polypeptide)	1
HLA-DRB3	state change	HLA-DQB1		PTGER1	prostaglandin E receptor 1 (subtype EP1), 42kDa	1
HLA-DRB3	state change	HLA-DOB		TRHR	thyrotropin-releasing hormone receptor	1
HLA-DRB3	activation	CD4		IL7R	interleukin 7 receptor	1
HLA-DRB1	state change	HLA-DRB3		ARHGEF12	Rho guanine nucleotide exchange factor (GEF) 12	1
HLA-DRB1	state change	HLA-DRA		NRXN3	neurexin 3	1
HLA-DRB1	state change	HLA-DPA1		SELE	selectin E	1
HLA-DRB1	state change	HLA-DPB1		NRXN1	neurexin 1	1
HLA-DRB1	state change	HLA-DQB1		AREG	amphiregulin	1
HLA-DRB1	state change	HLA-DOB		PTGFR	prostaglandin F receptor (FP)	1
HLA-DRB1	activation	CD4		PTAFR	platelet-activating factor receptor	1
PTAFR	activation	GNA14		IL10RB	interleukin 10 receptor, beta	1
HLA-DRA	state change	HLA-DRB3		TBXA2R	thromboxane A2 receptor	1
HLA-DRA	state change	HLA-DRB1		AVP	arginine vasopressin	1
HLA-DRA	state change	HLA-DPA1		CNTN2	contactin 2 (axonal)	1
HLA-DRA	state change	HLA-DPB1		FOSL1	FOS-like antigen 1	1
HLA-DRA	state change	HLA-DQB1		OSM	oncostatin M	1
HLA-DRA	state change	HLA-DOB		PPARD	peroxisome proliferator-activated receptor delta	1
HLA-DRA	activation	CD4		HRH2	histamine receptor H2	1
HLA-DPA1	state change	HLA-DRB3		HTR2B	5-hydroxytryptamine (serotonin) receptor 2B	1
HLA-DPA1	state change	HLA-DRB1		HTR2A	5-hydroxytryptamine (serotonin) receptor 2A	1
HLA-DPA1	state change	HLA-DRA		SSR2	signal sequence receptor, beta (translocon-associated protein beta)	1
HLA-DPA1	state change	HLA-DPB1		SSR1	signal sequence receptor, alpha	1
HLA-DPA1	state change	HLA-DQB1		CYSLTR2	cysteinyl leukotriene receptor 2	1
HLA-DPA1	state change	HLA-DOB
HLA-DPA1	activation	CD4
HLA-DPB1	state change	HLA-DRB3
HLA-DPB1	state change	HLA-DRB1
HLA-DPB1	state change	HLA-DRA
HLA-DPB1	state change	HLA-DPA1
HLA-DPB1	state change	HLA-DQB1
HLA-DPB1	state change	HLA-DOB
HLA-DPB1	activation	CD4
HLA-DQB1	state change	HLA-DRB3
HLA-DQB1	state change	HLA-DRB1
HLA-DQB1	state change	HLA-DRA
HLA-DQB1	state change	HLA-DPA1
HLA-DQB1	state change	HLA-DPB1
HLA-DQB1	state change	HLA-DOB
HLA-DQB1	activation	CD4
IRS1	activation	PIK3CD
IRS1	activation	PIK3CG
NTRK2	activation//phosphorylation	IRS1
NTRK2	activation//phosphorylation	SHC1
NGF	activation	NTRK2
ADORA2B	activation	GNAS
MLLT4	binding/association	PVRL4
MLLT4	binding/association	PVRL2
FGF9	activation	EGFR
FGF9	activation	FGFR3
FGF18	activation	EGFR
FGF18	activation	FGFR3
ADORA2A	activation	GNAS
IGF1	indirect effect	PIK3CD
IGF1	indirect effect	RPS6KA6
IGF1	indirect effect	PIK3CG
IGF1	activation	FLT1
IGF1	activation	EGFR
NRXN3	activation	NLGN3
SELP	binding/association	SELPLG
SELPLG	activation	SELP
SELPLG	activation	SELE
NRXN1	activation	NLGN3
LAMA4	activation//binding/association	ITGB1
LAMA4	activation	ITGA2B
LAMA4	activation	ITGB7
LAMA4	activation	ITGB3
LAMA4	activation	ITGA7
LAMA4	activation	ITGA1
LAMA4	activation	CD44
ZAP70	activation	PIK3CD
ZAP70	activation	SHC1
ZAP70	activation	PIK3CG
CYSLTR2	activation	GNA14
GZMA	activation	F2R
PTGFR	activation	GNA14
GNAO1	activation//indirect effect	PIK3CD
GNAO1	activation//indirect effect	PIK3CG
GNAO1	activation//activation//indirect effect	PLCB1
GRM1	activation	GNAO1
GRM1	activation	GNAS
GRM1	activation	GNA12
GRM1	activation	GNA14
GNB3	activation	PLCB1
GNB3	activation	PIK3CD
GNB3	activation	PIK3CG
PTGER1	activation	GNA14
ADRA1A	activation	GNA12
ADRA1A	activation	GNA14
EDNRA	activation	GNA12
EDNRA	activation	GNA14
NTSR1	activation	GNA14
L1CAM	binding/association	NCAM1
L1CAM	binding/association	NCAM2
L1CAM	activation	NRP1
CD80	activation//activation//binding/association	CD28
CD28	activation	PIK3CD
CD28	activation	PIK3CG
CD28	activation	CD80
KIT	activation	PIK3CD
KIT	activation	NRAS
KIT	activation	PIK3CG
COL1A1	activation	ITGA2B
COL1A1	activation	ITGB7
COL1A1	activation	SDC3
COL1A1	activation	ITGB3
COL1A1	activation	ITGA7
COL1A1	activation	ITGA1
COL1A1	activation	CD44
COL1A1	activation	ITGB1
GAB2	binding/association//activation	PIK3CD
GAB2	binding/association//activation	PIK3CG
SYK	activation//activation//phosphorylation	PIK3CD
SYK	activation//activation//phosphorylation	PIK3CG
SYK	activation	GAB2
SYK	activation	SHC1
FGF1	activation	EGFR
FGF1	activation	FGFR3
FGF8	activation	EGFR
FGF8	activation	FGFR3
FGFR3	indirect effect	NRAS
FGF5	activation	EGFR
FGF5	activation	FGFR3
VEGFC	activation	FLT1
VEGFC	activation	EGFR
AVPR2	activation	GNAS
AVP	activation	AVPR2
HTR2A	activation	GNA14
EGF	activation	FLT1
EGF	activation	EGFR
FLT1	activation	PIK3CD
FLT1	activation	SHC1
FLT1	activation	PIK3CG
PDGFA	activation	FLT1
PDGFA	activation	EGFR
COL6A3	activation	ITGA2B
COL6A3	activation	ITGB7
COL6A3	activation	SDC3
COL6A3	activation	ITGB3
COL6A3	activation	ITGA7
COL6A3	activation	ITGA1
COL6A3	activation	CD44
COL6A3	activation	ITGB1
THBS3	activation	ITGA2B
THBS3	activation	ITGB7
THBS3	activation	SDC3
THBS3	activation	ITGB3
THBS3	activation	ITGA7
THBS3	activation	ITGA1
THBS3	activation	ITGB1
OSM	activation	IL6ST
SEMA3C	activation	NRP1
CD4	binding/association	HLA-DRB3
CD4	binding/association	HLA-DRB1
CD4	binding/association	HLA-DRA
CD4	binding/association	HLA-DPA1
CD4	binding/association	HLA-DPB1
CD4	binding/association	HLA-DQB1
CD4	binding/association	HLA-DOB
HLA-DOB	state change	HLA-DRB3
HLA-DOB	state change	HLA-DRB1
HLA-DOB	state change	HLA-DRA
HLA-DOB	state change	HLA-DPA1
HLA-DOB	state change	HLA-DPB1
HLA-DOB	state change	HLA-DQB1
HLA-DOB	activation	CD4
ITGA2B	pp	ITGB7
ITGA2B	pp	ITGB3
ITGA2B	pp	ITGB1
ITGB7	pp	ITGA2B
ITGB7	pp	ITGA7
ITGB7	pp	ITGA1
ITGB7	binding/association	CAV1
ITGB3	pp	ITGA2B
ITGB3	pp	ITGA7
ITGB3	pp	ITGA1
ITGB3	binding/association	CAV1
ITGA7	pp	ITGB7
ITGA7	pp	ITGB3
ITGA7	pp	ITGB1
ITGA1	pp	ITGB7
ITGA1	pp	ITGB3
ITGA1	pp	ITGB1
ITGB1	pp	ITGA2B
ITGB1	pp	ITGA7
ITGB1	pp	ITGA1
ITGB1	binding/association	CAV1
THBS1	activation	ITGA2B
THBS1	activation	ITGB7
THBS1	activation	SDC3
THBS1	activation	ITGB3
THBS1	activation	ITGA7
THBS1	activation	ITGA1
THBS1	activation	ITGB1
HRH2	activation	GNAS
EGFR	activation//activation//phosphorylation	SHC1
EGFR	activation	PIK3CD
EGFR	activation	NRAS
EGFR	activation	PIK3CG
AREG	activation	EGFR
NRAS	activation	PIK3CD
NRAS	activation	MLLT4
NRAS	activation	PIK3CG
CALM2	inhibition	CNGB1
CALM2	compound	CACNA1C
CALM2	binding/association	NOS3
CALM2	activation	NRAS
GNG4	activation	PLCB1
GNG4	activation	PIK3CD
GNG4	activation	PIK3CG
GNG2	activation	PLCB1
GNG2	activation	PIK3CD
GNG2	activation	PIK3CG
GNG8	activation	PLCB1
GNG8	activation	PIK3CD
GNG8	activation	PIK3CG
CHRM3	activation	GNAS
CHRM3	activation	GNA14
CHRM1	activation	GNAS
CHRM1	activation	GNA14
TBXA2R	activation	GNA14
AGTR1	activation	GNA12
AGTR1	activation	GNA14
GNA12	activation	ARHGEF12
F2R	activation	GNA12
F2R	activation	GNA14
TRHR	activation	GNA14
PLCB1	compound	PIK3CD
PLCB1	compound	PIK3CG
PLCB1	compound	CALM2
PIK3CD	compound//indirect effect	MTOR
PIK3CD	activation//indirect effect	NRAS
PIK3CG	compound//indirect effect	MTOR
PIK3CG	activation//indirect effect	NRAS
GNG10	activation	PLCB1
GNG10	activation	PIK3CD
GNG10	activation	PIK3CG
GNA14	activation//activation//indirect effect	PLCB1
HTR2B	activation	GNA14
