# Supplementary material for: Placental gene-expression profiles of intrahepatic cholestasis of pregnancy reveal involvement of multiple molecular pathways in blood vessel formation and inflammation
Source: BMC Med Genomics. 2014 Jul 7;7:42. doi: 10.1186/1755-8794-7-42 (PMC4105836; doi:10.1186/1755-8794-7-42)
Supplement: Additional file 4: Spreadsheet S2 — The detailed gene-gene relationships from the gene co-expression network. [file 1755-8794-7-42-S4.xls]

## Sheet: gene co-expression network
Gene Kcore
GeneID	GeneSymbol	Description	Degree	Kcore
TSPYL5	TSPYL5	TSPY-like 5	30	17
F8	F8	coagulation factor VIII, procoagulant component	30	17
CD28	CD28	CD28 molecule	29	19
TAOK2	TAOK2	TAO kinase 2	28	17
SYK	SYK	spleen tyrosine kinase	28	17
MPZL3	MPZL3	myelin protein zero-like 3	28	18
THBS1	THBS1	thrombospondin 1	27	19
SOCS1	SOCS1	suppressor of cytokine signaling 1	27	19
REEP1	REEP1	receptor accessory protein 1	27	19
MAP2K2	MAP2K2	mitogen-activated protein kinase kinase 2	27	16
KIF5A	KIF5A	kinesin family member 5A	27	16
HPX	HPX	hemopexin	27	19
HAS1	HAS1	hyaluronan synthase 1	27	19
CD80	CD80	CD80 molecule	27	19
CCL25	CCL25	chemokine (C-C motif) ligand 25	27	19
TNFRSF1B	TNFRSF1B	tumor necrosis factor receptor superfamily, member 1B	26	19
IGHMBP2	IGHMBP2	immunoglobulin mu binding protein 2	26	19
CSF2RB	CSF2RB	colony stimulating factor 2 receptor, beta, low-affinity (granulocyte-macrophage)	26	19
PKP4	PKP4	plakophilin 4	25	19
LECT1	LECT1	leukocyte cell derived chemotaxin 1	25	19
L1CAM	L1CAM	L1 cell adhesion molecule	25	19
HLA-DQB2	HLA-DQB2	major histocompatibility complex, class II, DQ beta 2	25	15
GRIN2B	GRIN2B	glutamate receptor, ionotropic, N-methyl D-aspartate 2B	25	19
CXCL1	CXCL1	chemokine (C-X-C motif) ligand 1 (melanoma growth stimulating activity, alpha)	25	19
TEAD2	TEAD2	TEA domain family member 2	24	19
SERPINF2	SERPINF2	serpin peptidase inhibitor, clade F (alpha-2 antiplasmin, pigment epithelium derived factor), member 2	24	19
CD3E	CD3E	CD3e molecule, epsilon (CD3-TCR complex)	24	19
ALOX15	ALOX15	arachidonate 15-lipoxygenase	24	19
NCAM2	NCAM2	neural cell adhesion molecule 2	19	10
PGM5	PGM5	phosphoglucomutase 5	18	14
LTB4R	LTB4R	leukotriene B4 receptor	18	14
ITGB7	ITGB7	integrin, beta 7	18	14
HIP1	HIP1	huntingtin interacting protein 1	18	10
HDAC4	HDAC4	histone deacetylase 4	18	14
AOC3	AOC3	amine oxidase, copper containing 3 (vascular adhesion protein 1)	18	14
THBS3	THBS3	thrombospondin 3	17	14
PARVG	PARVG	parvin, gamma	17	14
NFATC3	NFATC3	nuclear factor of activated T-cells, cytoplasmic, calcineurin-dependent 3	17	14
CASS4	CASS4	Cas scaffolding protein family member 4	17	10
SPAG9	SPAG9	sperm associated antigen 9	15	11
PCDHAC1	PCDHAC1	protocadherin alpha subfamily C, 1	15	9
MOG	MOG	myelin oligodendrocyte glycoprotein	15	10
ITGBL1	ITGBL1	integrin, beta-like 1 (with EGF-like repeat domains)	15	10
IL17B	IL17B	interleukin 17B	15	10
EDNRA	EDNRA	endothelin receptor type A	15	10
CYTH2	CYTH2	cytohesin 2	15	10
CX3CL1	CX3CL1	chemokine (C-X3-C motif) ligand 1	15	10
CNTNAP1	CNTNAP1	contactin associated protein 1	15	11
CHST4	CHST4	carbohydrate (N-acetylglucosamine 6-O) sulfotransferase 4	15	9
ATP7A	ATP7A	ATPase, Cu++ transporting, alpha polypeptide	15	10
ACTN2	ACTN2	actinin, alpha 2	15	8
SPG20	SPG20	spastic paraplegia 20 (Troyer syndrome)	14	8
SHC1	SHC1	SHC (Src homology 2 domain containing) transforming protein 1	14	10
PDPN	PDPN	podoplanin	14	10
MTSS1	MTSS1	metastasis suppressor 1	14	8
IL5RA	IL5RA	interleukin 5 receptor, alpha	14	10
GPR55	GPR55	G protein-coupled receptor 55	14	10
FGFR3	FGFR3	fibroblast growth factor receptor 3	14	10
EGFR	EGFR	epidermal growth factor receptor	14	10
DSG1	DSG1	desmoglein 1	14	8
DAB2IP	DAB2IP	DAB2 interacting protein	14	10
RIPK2	RIPK2	receptor-interacting serine-threonine kinase 2	13	10
PVR	PVR	poliovirus receptor	13	7
PCDHB8	PCDHB8	protocadherin beta 8	13	8
MUC5AC	MUC5AC	mucin 5AC, oligomeric mucus/gel-forming	13	7
MAP4K1	MAP4K1	mitogen-activated protein kinase kinase kinase kinase 1	13	8
ISLR	ISLR	immunoglobulin superfamily containing leucine-rich repeat	13	7
GLMN	GLMN	glomulin, FKBP associated protein	13	10
F2R	F2R	coagulation factor II (thrombin) receptor	13	10
DSG2	DSG2	desmoglein 2	13	8
CRNN	CRNN	cornulin	13	10
CDH18	CDH18	cadherin 18, type 2	13	10
BMPER	BMPER	BMP binding endothelial regulator	13	10
ANXA9	ANXA9	annexin A9	13	10
S100A7	S100A7	S100 calcium binding protein A7	12	7
ROBO2	ROBO2	roundabout, axon guidance receptor, homolog 2 (Drosophila)	12	9
PTPRS	PTPRS	protein tyrosine phosphatase, receptor type, S	12	10
PCDHGB1	PCDHGB1	protocadherin gamma subfamily B, 1	12	7
PCDHGA2	PCDHGA2	protocadherin gamma subfamily A, 2	12	8
PCDHB4	PCDHB4	protocadherin beta 4	12	8
NRXN3	NRXN3	neurexin 3	12	7
NFATC2IP	NFATC2IP	nuclear factor of activated T-cells, cytoplasmic, calcineurin-dependent 2 interacting protein	12	10
MTOR	MTOR	mechanistic target of rapamycin (serine/threonine kinase)	12	9
MAP3K6	MAP3K6	mitogen-activated protein kinase kinase kinase 6	12	7
IL17C	IL17C	interleukin 17C	12	7
IL12B	IL12B	interleukin 12B (natural killer cell stimulatory factor 2, cytotoxic lymphocyte maturation factor 2, p40)	12	7
EGF	EGF	epidermal growth factor	12	10
COL22A1	COL22A1	collagen, type XXII, alpha 1	12	10
CNTN2	CNTN2	contactin 2 (axonal)	12	10
CIDEA	CIDEA	cell death-inducing DFFA-like effector a	12	10
CDH10	CDH10	cadherin 10, type 2 (T2-cadherin)	12	10
SDC3	SDC3	syndecan 3	11	9
PPARD	PPARD	peroxisome proliferator-activated receptor delta	11	8
PIK3CG	PIK3CG	phosphoinositide-3-kinase, catalytic, gamma polypeptide	11	8
PDGFA	PDGFA	platelet-derived growth factor alpha polypeptide	11	9
PCDHGB3	PCDHGB3	protocadherin gamma subfamily B, 3	11	8
MAG	MAG	myelin associated glycoprotein	11	9
KIT	KIT	v-kit Hardy-Zuckerman 4 feline sarcoma viral oncogene homolog	11	9
KIRREL2	KIRREL2	kin of IRRE like 2 (Drosophila)	11	7
ITGA7	ITGA7	integrin, alpha 7	11	9
HEXA	HEXA	hexosaminidase A (alpha polypeptide)	11	9
HEPACAM	HEPACAM	hepatic and glial cell adhesion molecule	11	9
HAPLN3	HAPLN3	hyaluronan and proteoglycan link protein 3	11	7
FZD4	FZD4	frizzled family receptor 4	11	9
FGF18	FGF18	fibroblast growth factor 18	11	9
EMILIN1	EMILIN1	elastin microfibril interfacer 1	11	8
CXCL6	CXCL6	chemokine (C-X-C motif) ligand 6 (granulocyte chemotactic protein 2)	11	9
CTNNA3	CTNNA3	catenin (cadherin-associated protein), alpha 3	11	9
COL7A1	COL7A1	collagen, type VII, alpha 1	11	8
COL16A1	COL16A1	collagen, type XVI, alpha 1	11	10
CLSTN3	CLSTN3	calsyntenin 3	11	8
CHST1	CHST1	carbohydrate (keratan sulfate Gal-6) sulfotransferase 1	11	10
AMIGO3	AMIGO3	adhesion molecule with Ig-like domain 3	11	10
AGPAT1	AGPAT1	1-acylglycerol-3-phosphate O-acyltransferase 1 (lysophosphatidic acid acyltransferase, alpha)	11	7
ADAM23	ADAM23	ADAM metallopeptidase domain 23	11	9
REL	REL	v-rel reticuloendotheliosis viral oncogene homolog (avian)	10	7
NUAK1	NUAK1	NUAK family, SNF1-like kinase, 1	10	7
IL10RB	IL10RB	interleukin 10 receptor, beta	10	8
HAPLN4	HAPLN4	hyaluronan and proteoglycan link protein 4	10	7
FER	FER	fer (fps/fes related) tyrosine kinase	10	7
CDH5	CDH5	cadherin 5, type 2 (vascular endothelium)	10	8
CDH4	CDH4	cadherin 4, type 1, R-cadherin (retinal)	10	7
CCL5	CCL5	chemokine (C-C motif) ligand 5	10	10
TROAP	TROAP	trophinin associated protein (tastin)	9	6
PCDHB2	PCDHB2	protocadherin beta 2	9	7
NLRC5	NLRC5	NLR family, CARD domain containing 5	9	6
ESR1	ESR1	estrogen receptor 1	9	6
AOAH	AOAH	acyloxyacyl hydrolase (neutrophil)	9	7
TP73	TP73	tumor protein p73	8	8
TNFSF11	TNFSF11	tumor necrosis factor (ligand) superfamily, member 11	8	6
TGFB1	TGFB1	transforming growth factor, beta 1	8	6
TAOK1	TAOK1	TAO kinase 1	8	6
STK3	STK3	serine/threonine kinase 3	8	7
SIRPG	SIRPG	signal-regulatory protein gamma	8	6
SELPLG	SELPLG	selectin P ligand	8	6
SCUBE1	SCUBE1	signal peptide, CUB domain, EGF-like 1	8	6
SCARF1	SCARF1	scavenger receptor class F, member 1	8	6
PVRL2	PVRL2	poliovirus receptor-related 2 (herpesvirus entry mediator B)	8	7
PLA2R1	PLA2R1	phospholipase A2 receptor 1, 180kDa	8	6
PKHD1	PKHD1	polycystic kidney and hepatic disease 1 (autosomal recessive)	8	7
PCDHB18	PCDHB18	protocadherin beta 18 pseudogene	8	7
PCDHB12	PCDHB12	protocadherin beta 12	8	6
PCDHA7	PCDHA7	protocadherin alpha 7	8	7
NPPB	NPPB	natriuretic peptide B	8	7
NME2	NME2	non-metastatic cells 2, protein (NM23B) expressed in	8	7
MMP25	MMP25	matrix metallopeptidase 25	8	8
MLLT4	MLLT4	myeloid/lymphoid or mixed-lineage leukemia (trithorax homolog, Drosophila); translocated to, 4	8	7
JUP	JUP	junction plakoglobin	8	6
ITGA2B	ITGA2B	integrin, alpha 2b (platelet glycoprotein IIb of IIb/IIIa complex, antigen CD41)	8	7
IL17F	IL17F	interleukin 17F	8	6
IFNB1	IFNB1	interferon, beta 1, fibroblast	8	7
FREM2	FREM2	FRAS1 related extracellular matrix protein 2	8	6
FBLIM1	FBLIM1	filamin binding LIM protein 1	8	6
CTNND2	CTNND2	catenin (cadherin-associated protein), delta 2 (neural plakophilin-related arm-repeat protein)	8	6
COL8A2	COL8A2	collagen, type VIII, alpha 2	8	6
CLCA2	CLCA2	chloride channel accessory 2	8	6
BVES	BVES	blood vessel epicardial substance	8	6
B4GALT1	B4GALT1	UDP-Gal:betaGlcNAc beta 1,4- galactosyltransferase, polypeptide 1	8	6
AGER	AGER	advanced glycosylation end product-specific receptor	8	6
UBA1	UBA1	ubiquitin-like modifier activating enzyme 1	7	6
TLR5	TLR5	toll-like receptor 5	7	6
SEMA4D	SEMA4D	sema domain, immunoglobulin domain (Ig), transmembrane domain (TM) and short cytoplasmic domain, (semaphorin) 4D	7	5
PTPRT	PTPRT	protein tyrosine phosphatase, receptor type, T	7	6
PIK3CD	PIK3CD	phosphoinositide-3-kinase, catalytic, delta polypeptide	7	7
PCDHGA7	PCDHGA7	protocadherin gamma subfamily A, 7	7	6
PCDH1	PCDH1	protocadherin 1	7	5
OAS2	OAS2	2'-5'-oligoadenylate synthetase 2, 69/71kDa	7	5
NTRK3	NTRK3	neurotrophic tyrosine kinase, receptor, type 3	7	6
HLA-DRB1	HLA-DRB1	major histocompatibility complex, class II, DR beta 1	7	4
FAT1	FAT1	FAT tumor suppressor homolog 1 (Drosophila)	7	4
FAS	FAS	Fas (TNF receptor superfamily, member 6)	7	7
EPHA8	EPHA8	EPH receptor A8	7	6
EGFLAM	EGFLAM	EGF-like, fibronectin type III and laminin G domains	7	6
CTGF	CTGF	connective tissue growth factor	7	6
CD93	CD93	CD93 molecule	7	6
C1orf38	C1orf38	chromosome 1 open reading frame 38	7	6
AXIN2	AXIN2	axin 2	7	6
SPOCK2	SPOCK2	sparc/osteonectin, cwcv and kazal-like domains proteoglycan (testican) 2	6	6
SPACA4	SPACA4	sperm acrosome associated 4	6	6
PSTPIP1	PSTPIP1	proline-serine-threonine phosphatase interacting protein 1	6	4
PCDHGB7	PCDHGB7	protocadherin gamma subfamily B, 7	6	6
NGF	NGF	nerve growth factor (beta polypeptide)	6	5
NFX1	NFX1	nuclear transcription factor, X-box binding 1	6	6
MS4A2	MS4A2	membrane-spanning 4-domains, subfamily A, member 2 (Fc fragment of IgE, high affinity I, receptor for; beta polypeptide)	6	5
KLRG1	KLRG1	killer cell lectin-like receptor subfamily G, member 1	6	4
HTR2B	HTR2B	5-hydroxytryptamine (serotonin) receptor 2B	6	5
GRIN2A	GRIN2A	glutamate receptor, ionotropic, N-methyl D-aspartate 2A	6	6
CD44	CD44	CD44 molecule (Indian blood group)	6	5
CD4	CD4	CD4 molecule	6	6
CAMK1D	CAMK1D	calcium/calmodulin-dependent protein kinase ID	6	6
BIRC7	BIRC7	baculoviral IAP repeat containing 7	6	5
VEGFC	VEGFC	vascular endothelial growth factor C	5	4
ULBP1	ULBP1	UL16 binding protein 1	5	3
TRIL	TRIL	TLR4 interactor with leucine-rich repeats	5	4
TRAF3	TRAF3	TNF receptor-associated factor 3	5	3
THY1	THY1	Thy-1 cell surface antigen	5	4
SOX9	SOX9	SRY (sex determining region Y)-box 9	5	3
SIGLEC9	SIGLEC9	sialic acid binding Ig-like lectin 9	5	3
SFTPD	SFTPD	surfactant protein D	5	3
PVRL4	PVRL4	poliovirus receptor-related 4	5	4
PTPLAD1	PTPLAD1	protein tyrosine phosphatase-like A domain containing 1	5	3
PIAS1	PIAS1	protein inhibitor of activated STAT, 1	5	5
PCDHA5	PCDHA5	protocadherin alpha 5	5	3
PCDH8	PCDH8	protocadherin 8	5	4
PCDH11X	PCDH11X	protocadherin 11 X-linked	5	4
NCAM1	NCAM1	neural cell adhesion molecule 1	5	3
MFSD8	MFSD8	major facilitator superfamily domain containing 8	5	3
JAM3	JAM3	junctional adhesion molecule 3	5	3
IRS1	IRS1	insulin receptor substrate 1	5	3
HLA-DRB3	HLA-DRB3	major histocompatibility complex, class II, DR beta 3	5	4
HLA-DRA	HLA-DRA	major histocompatibility complex, class II, DR alpha	5	4
DSG4	DSG4	desmoglein 4	5	5
CCL4	CCL4	chemokine (C-C motif) ligand 4	5	4
CCL19	CCL19	chemokine (C-C motif) ligand 19	5	4
ADORA2A	ADORA2A	adenosine A2a receptor	5	4
SELE	SELE	selectin E	4	3
SCGB1A1	SCGB1A1	secretoglobin, family 1A, member 1 (uteroglobin)	4	4
RPSA	RPSA	ribosomal protein SA	4	3
ROBO1	ROBO1	roundabout, axon guidance receptor, homolog 1 (Drosophila)	4	2
PXDN	PXDN	peroxidasin homolog (Drosophila)	4	3
PTPRC	PTPRC	protein tyrosine phosphatase, receptor type, C	4	4
PTAFR	PTAFR	platelet-activating factor receptor	4	3
PRKD2	PRKD2	protein kinase D2	4	4
PCDH11Y	PCDH11Y	protocadherin 11 Y-linked	4	3
OLFM4	OLFM4	olfactomedin 4	4	4
NRXN1	NRXN1	neurexin 1	4	3
NRP1	NRP1	neuropilin 1	4	4
NOTCH1	NOTCH1	notch 1	4	3
MYOF	MYOF	myoferlin	4	3
LAMA4	LAMA4	laminin, alpha 4	4	3
ITSN1	ITSN1	intersectin 1 (SH3 domain protein)	4	4
ITGB3	ITGB3	integrin, beta 3 (platelet glycoprotein IIIa, antigen CD61)	4	3
ITGB1	ITGB1	integrin, beta 1 (fibronectin receptor, beta polypeptide, antigen CD29 includes MDF2, MSK12)	4	3
IL6ST	IL6ST	interleukin 6 signal transducer (gp130, oncostatin M receptor)	4	3
IGF1	IGF1	insulin-like growth factor 1 (somatomedin C)	4	3
HTR2A	HTR2A	5-hydroxytryptamine (serotonin) receptor 2A	4	2
HLA-DPB1	HLA-DPB1	major histocompatibility complex, class II, DP beta 1	4	3
FGD4	FGD4	FYVE, RhoGEF and PH domain containing 4	4	4
CXCL12	CXCL12	chemokine (C-X-C motif) ligand 12	4	3
COL8A1	COL8A1	collagen, type VIII, alpha 1	4	2
CLN3	CLN3	ceroid-lipofuscinosis, neuronal 3	4	4
CDH3	CDH3	cadherin 3, type 1, P-cadherin (placental)	4	2
CD97	CD97	CD97 molecule	4	3
CCR4	CCR4	chemokine (C-C motif) receptor 4	4	4
CAV1	CAV1	caveolin 1, caveolae protein, 22kDa	4	4
CARD9	CARD9	caspase recruitment domain family, member 9	4	3
ADRA1A	ADRA1A	adrenergic, alpha-1A-, receptor	4	4
STAB2	STAB2	stabilin 2	3	2
SSX2IP	SSX2IP	synovial sarcoma, X breakpoint 2 interacting protein	3	2
SCARB1	SCARB1	scavenger receptor class B, member 1	3	2
RPS6KA6	RPS6KA6	ribosomal protein S6 kinase, 90kDa, polypeptide 6	3	3
NTRK2	NTRK2	neurotrophic tyrosine kinase, receptor, type 2	3	2
NEGR1	NEGR1	neuronal growth regulator 1	3	2
MUC4	MUC4	mucin 4, cell surface associated	3	3
KLF4	KLF4	Kruppel-like factor 4 (gut)	3	2
KIR2DS2	KIR2DS2	killer cell immunoglobulin-like receptor, two domains, short cytoplasmic tail, 2	3	2
HSPB1	HSPB1	heat shock 27kDa protein 1	3	3
HPS1	HPS1	Hermansky-Pudlak syndrome 1	3	3
HLA-DQB1	HLA-DQB1	major histocompatibility complex, class II, DQ beta 1	3	2
FPR2	FPR2	formyl peptide receptor 2	3	2
FLT1	FLT1	fms-related tyrosine kinase 1 (vascular endothelial growth factor/vascular permeability factor receptor)	3	3
EPHB1	EPHB1	EPH receptor B1	3	3
EMILIN2	EMILIN2	elastin microfibril interfacer 2	3	2
CYFIP2	CYFIP2	cytoplasmic FMR1 interacting protein 2	3	2
COL6A3	COL6A3	collagen, type VI, alpha 3	3	1
COL14A1	COL14A1	collagen, type XIV, alpha 1	3	3
CNTNAP5	CNTNAP5	contactin associated protein-like 5	3	2
CIITA	CIITA	class II, major histocompatibility complex, transactivator	3	3
CD2	CD2	CD2 molecule	3	3
CCL18	CCL18	chemokine (C-C motif) ligand 18 (pulmonary and activation-regulated)	3	1
AXL	AXL	AXL receptor tyrosine kinase	3	2
ARHGAP5	ARHGAP5	Rho GTPase activating protein 5	3	3
AMICA1	AMICA1	adhesion molecule, interacts with CXADR antigen 1	3	2
ZAN	ZAN	zonadhesin	2	2
VEZT	VEZT	vezatin, adherens junctions transmembrane protein	2	2
TPST1	TPST1	tyrosylprotein sulfotransferase 1	2	2
SDK2	SDK2	sidekick cell adhesion molecule 2	2	1
RND3	RND3	Rho family GTPase 3	2	1
NEO1	NEO1	neogenin 1	2	2
NCR1	NCR1	natural cytotoxicity triggering receptor 1	2	2
MTDH	MTDH	metadherin	2	2
MAP3K9	MAP3K9	mitogen-activated protein kinase kinase kinase 9	2	1
KCNC3	KCNC3	potassium voltage-gated channel, Shaw-related subfamily, member 3	2	2
IL26	IL26	interleukin 26	2	1
GPER	GPER	G protein-coupled estrogen receptor 1	2	2
FREM1	FREM1	FRAS1 related extracellular matrix 1	2	2
FGF9	FGF9	fibroblast growth factor 9 (glia-activating factor)	2	2
COL20A1	COL20A1	collagen, type XX, alpha 1	2	2
CNTNAP3	CNTNAP3	contactin associated protein-like 3	2	2
CD6	CD6	CD6 molecule	2	2
CD300A	CD300A	CD300a molecule	2	2
S100A8	S100A8	S100 calcium binding protein A8	1	1
PECAM1	PECAM1	platelet/endothelial cell adhesion molecule	1	1
MAP3K2	MAP3K2	mitogen-activated protein kinase kinase kinase 2	1	1
JAM2	JAM2	junctional adhesion molecule 2	1	1
HLA-DPA1	HLA-DPA1	major histocompatibility complex, class II, DP alpha 1	1	1
ATP2A2	ATP2A2	ATPase, Ca++ transporting, cardiac muscle, slow twitch 2	1	1
AGT	AGT	angiotensinogen (serpin peptidase inhibitor, clade A, member 8)	1	1
